# Supplementary material for: Phenology and parasitism rates of Xenos oxyodontes and Xenos moutoni (Strepsiptera: Xenidae) in Vespa (Hymenoptera: Vespidae) in South Korea
Source: Parasite. 2026 May 19;33:28. doi: 10.1051/parasite/2026028 (PMC13186533; doi:10.1051/parasite/2026028)
Supplement: Supplementary file 1 — Supplementary file: Geographic coordinates and annual deployment information for the 677 trap sites used in this study. [file parasite-33-28-s1.zip]

Archive with 2 entries (1 files):
- parasite260033-1-olm/
- parasite260033-1-olm/Supplementary File.xlsx
