# Supplementary material for: Phenology and parasitism rates of Xenos oxyodontes and Xenos moutoni (Strepsiptera: Xenidae) in Vespa (Hymenoptera: Vespidae) in South Korea
Source: Parasite. 2026 May 19;33:28. doi: 10.1051/parasite/2026028 (PMC13186533; doi:10.1051/parasite/2026028)
Supplement: Supplementary file 1 — Supplementary file: Geographic coordinates and annual deployment information for the 677 trap sites used in this study. [file parasite-33-28-s1.zip › parasite260033-1-olm/Supplementary File.xlsx]

## Sheet: trap_locations
Number	Year	lat	lon	Trap type
1	2008	37.3316	127.044	Malaise trap
2	2008	37.4237	126.95	Malaise trap
3	2008	37.7546	127.166	Malaise trap
4	2009	37.4206	126.95	Malaise trap
5	2009	37.5303	127.572	Malaise trap
6	2009	37.5304	127.572	Malaise trap
7	2009	37.5787	127.311	Malaise trap
8	2009	37.5935	127.044	Malaise trap
9	2009	37.7208	127.488	Malaise trap
10	2009	37.7489	127.148	Malaise trap
11	2009	37.7546	127.166	Malaise trap
12	2009	37.7581	127.167	Malaise trap
13	2010	37.5935	127.044	Malaise trap
14	2010	37.7488	127.147	Malaise trap
15	2010	37.7527	127.151	Malaise trap
16	2010	37.7566	127.163	Malaise trap
17	2010	37.7581	127.167	Malaise trap
18	2011	34.3576	126.67	Malaise trap
19	2011	35.7968	128.526	Malaise trap
20	2011	36.6266	127.665	Malaise trap
21	2011	37.5935	127.044	Malaise trap
22	2011	37.7488	127.147	Malaise trap
23	2011	37.7527	127.151	Malaise trap
24	2011	37.7543	127.85	Malaise trap
25	2011	37.7553	127.154	Malaise trap
26	2011	37.7561	127.164	Malaise trap
27	2011	37.7566	127.163	Malaise trap
28	2011	37.9233	127.725	Malaise trap
29	2012	34.7575	127.011	Malaise trap
30	2012	35.5307	129.284	Malaise trap
31	2012	37.1675	127.057	Malaise trap
32	2012	37.7488	127.147	Malaise trap
33	2012	37.7527	127.151	Malaise trap
34	2012	37.7553	127.154	Malaise trap
35	2012	37.7561	127.164	Malaise trap
36	2012	37.7566	127.163	Malaise trap
37	2013	37.1675	127.057	Malaise trap
38	2013	37.7322	128.593	Malaise trap
39	2013	37.7489	127.148	Malaise trap
40	2013	37.7561	127.164	Malaise trap
41	2013	37.7561	127.164	Malaise trap
42	2013	38.2526	128.111	Malaise trap
43	2014	34.7575	127.011	Malaise trap
44	2014	34.7575	128.011	Malaise trap
45	2014	35.2591	129.127	Malaise trap
46	2014	35.5307	129.284	Malaise trap
47	2014	35.7968	128.526	Malaise trap
48	2014	36.2321	128.506	Malaise trap
49	2014	36.6266	127.665	Malaise trap
50	2014	37.1675	127.057	Malaise trap
51	2014	37.7322	128.593	Malaise trap
52	2014	37.7488	127.147	Malaise trap
53	2014	37.7504	127.167	Malaise trap
54	2014	37.7553	127.154	Malaise trap
55	2014	37.7561	127.164	Malaise trap
56	2015	35.161	128.295	Malaise trap
57	2015	35.5307	129.284	Malaise trap
58	2015	35.7968	128.526	Malaise trap
59	2015	37.1675	127.057	Malaise trap
60	2015	37.7322	128.593	Malaise trap
61	2015	37.7429	127.154	Malaise trap
62	2015	37.7457	127.158	Malaise trap
63	2015	37.7489	127.148	Malaise trap
64	2015	37.7528	127.151	Malaise trap
65	2015	37.7543	127.85	Malaise trap
66	2015	37.7561	127.164	Malaise trap
67	2015	37.7596	127.154	Malaise trap
68	2015	37.7609	127.16	Malaise trap
69	2015	37.9233	127.725	Malaise trap
70	2015	38.2526	128.111	Malaise trap
71	2016	37.3986	127.301	Malaise trap
72	2016	37.7322	128.593	Malaise trap
73	2016	37.7488	127.148	Malaise trap
74	2016	37.7504	127.143	Malaise trap
75	2016	37.7527	127.151	Malaise trap
76	2016	37.7561	127.164	Malaise trap
77	2016	37.7566	127.163	Malaise trap
78	2017	37.7561	127.164	Malaise trap
79	2017	38.2526	128.111	Malaise trap
80	2018	37.6808	127.177	Malaise trap
81	2018	37.7336	127.144	Malaise trap
82	2018	37.7368	127.164	Malaise trap
83	2018	37.747	127.143	Malaise trap
84	2018	37.747	127.15	Malaise trap
85	2018	37.7495	127.143	Malaise trap
86	2018	37.7503	127.143	Malaise trap
87	2018	37.7503	127.151	Malaise trap
88	2018	37.7503	127.142	Malaise trap
89	2018	37.7507	127.151	Malaise trap
90	2018	37.7516	127.143	Malaise trap
91	2018	37.7516	127.144	Malaise trap
92	2018	37.7529	127.151	Malaise trap
93	2018	37.7531	127.149	Malaise trap
94	2018	37.7555	127.153	Malaise trap
95	2018	37.7555	127.154	Malaise trap
96	2018	37.7561	127.164	Malaise trap
97	2018	37.7562	127.153	Malaise trap
98	2018	37.7589	127.153	Malaise trap
99	2018	37.7589	127.162	Malaise trap
100	2018	37.7596	127.154	Malaise trap
101	2018	37.7601	127.155	Malaise trap
102	2018	37.7602	127.16	Malaise trap
103	2018	37.7617	127.156	Malaise trap
104	2018	37.7627	127.157	Malaise trap
105	2018	37.7641	127.177	Malaise trap
106	2018	37.7667	127.178	Malaise trap
107	2018	37.7698	127.178	Malaise trap
108	2018	37.7749	127.177	Malaise trap
109	2018	37.7765	127.177	Malaise trap
110	2018	37.7794	127.156	Malaise trap
111	2018	37.7799	127.177	Malaise trap
112	2018	38.2526	128.111	Malaise trap
113	2019	33.31	126.567	Sugar attractant trap
114	2019	33.311	126.572	Sugar attractant trap
115	2019	33.3114	126.575	Sugar attractant trap
116	2019	33.3131	126.575	Sugar attractant trap
117	2019	33.3136	126.576	Sugar attractant trap
118	2019	33.3333	126.657	Sugar attractant trap
119	2019	33.3337	126.659	Sugar attractant trap
120	2019	33.3344	126.66	Sugar attractant trap
121	2019	33.3347	126.658	Sugar attractant trap
122	2019	33.3358	126.658	Sugar attractant trap
123	2019	33.3381	126.658	Sugar attractant trap
124	2019	36.9703	126.875	Sugar attractant trap
125	2019	36.9707	126.875	Sugar attractant trap
126	2019	36.971	126.875	Sugar attractant trap
127	2019	37.0304	127.398	Sugar attractant trap
128	2019	37.0305	127.398	Sugar attractant trap
129	2019	37.0306	127.398	Sugar attractant trap
130	2019	37.1841	126.919	Sugar attractant trap
131	2019	37.1841	126.919	Sugar attractant trap
132	2019	37.1847	126.919	Sugar attractant trap
133	2019	37.4137	126.998	Sugar attractant trap
134	2019	37.4148	126.996	Sugar attractant trap
135	2019	37.415	126.997	Sugar attractant trap
136	2019	37.4196	127.643	Sugar attractant trap
137	2019	37.4201	127.642	Sugar attractant trap
138	2019	37.4289	127.414	Sugar attractant trap
139	2019	37.429	127.413	Sugar attractant trap
140	2019	37.4304	127.412	Sugar attractant trap
141	2019	37.471	126.598	Sugar attractant trap
142	2019	37.471	126.598	Sugar attractant trap
143	2019	37.4711	126.598	Sugar attractant trap
144	2019	37.4854	126.519	Sugar attractant trap
145	2019	37.4855	126.519	Sugar attractant trap
146	2019	37.4855	126.519	Sugar attractant trap
147	2019	37.4855	127.641	Sugar attractant trap
148	2019	37.486	127.641	Sugar attractant trap
149	2019	37.5595	127.512	Sugar attractant trap
150	2019	37.5613	127.512	Sugar attractant trap
151	2019	37.5631	127.512	Sugar attractant trap
152	2019	37.715	126.414	Sugar attractant trap
153	2019	37.7154	126.414	Sugar attractant trap
154	2019	37.7159	126.408	Sugar attractant trap
155	2019	37.7159	126.413	Sugar attractant trap
156	2019	37.7164	126.415	Sugar attractant trap
157	2019	37.7497	127.309	Sugar attractant trap
158	2019	37.7499	126.938	Sugar attractant trap
159	2019	37.7501	126.939	Sugar attractant trap
160	2019	37.7504	126.939	Sugar attractant trap
161	2019	37.7504	126.94	Sugar attractant trap
162	2019	37.7514	127.309	Sugar attractant trap
163	2019	37.7533	127.31	Sugar attractant trap
164	2019	37.7552	127.153	Sugar attractant trap
165	2019	37.7555	127.154	Sugar attractant trap
166	2019	37.7561	127.164	Sugar attractant trap
167	2019	37.7591	127.161	Sugar attractant trap
168	2019	37.7595	127.153	Sugar attractant trap
169	2019	37.761	127.156	Sugar attractant trap
170	2019	37.9091	126.883	Sugar attractant trap
171	2019	37.9102	126.882	Sugar attractant trap
172	2019	37.9106	126.883	Sugar attractant trap
173	2019	38.1405	127.56	Sugar attractant trap
174	2019	38.142	127.571	Sugar attractant trap
175	2019	38.142	127.606	Sugar attractant trap
176	2019	38.1425	127.606	Sugar attractant trap
177	2019	38.1427	127.606	Sugar attractant trap
178	2019	38.197	127.394	Sugar attractant trap
179	2019	38.1971	127.392	Sugar attractant trap
180	2019	38.1971	127.394	Sugar attractant trap
181	2019	38.1971	127.393	Sugar attractant trap
182	2019	38.2231	127.974	Sugar attractant trap
183	2019	38.2287	127.98	Sugar attractant trap
184	2019	38.2461	127.981	Sugar attractant trap
185	2019	38.2526	128.111	Sugar attractant trap
186	2019	38.2666	128.335	Sugar attractant trap
187	2019	38.268	128.324	Sugar attractant trap
188	2019	38.27	128.321	Sugar attractant trap
189	2019	38.3525	128.434	Sugar attractant trap
190	2019	38.3541	128.443	Sugar attractant trap
191	2019	38.3542	128.444	Sugar attractant trap
192	2019	38.3544	128.441	Sugar attractant trap
193	2020	33.3102	126.569	Sugar attractant trap
194	2020	33.3109	126.572	Sugar attractant trap
195	2020	33.3114	126.575	Sugar attractant trap
196	2020	33.313	126.575	Sugar attractant trap
197	2020	33.313	126.575	Sugar attractant trap
198	2020	33.3141	126.576	Sugar attractant trap
199	2020	33.3237	126.289	Sugar attractant trap
200	2020	33.3241	126.29	Sugar attractant trap
201	2020	33.3258	126.29	Sugar attractant trap
202	2020	33.3338	126.659	Sugar attractant trap
203	2020	33.3347	126.658	Sugar attractant trap
204	2020	33.3361	126.658	Sugar attractant trap
205	2020	33.3372	126.658	Sugar attractant trap
206	2020	33.5207	126.546	Sugar attractant trap
207	2020	36.971	126.875	Sugar attractant trap
208	2020	36.9715	126.875	Sugar attractant trap
209	2020	37.3973	128.92	Sugar attractant trap
210	2020	37.3996	128.934	Sugar attractant trap
211	2020	37.4008	128.34	Sugar attractant trap
212	2020	37.4018	128.321	Sugar attractant trap
213	2020	37.4019	128.321	Sugar attractant trap
214	2020	37.4019	128.335	Sugar attractant trap
215	2020	37.4032	128.32	Sugar attractant trap
216	2020	37.404	128.318	Sugar attractant trap
217	2020	37.4045	128.925	Sugar attractant trap
218	2020	37.4092	128.929	Sugar attractant trap
219	2020	37.4125	128.919	Sugar attractant trap
220	2020	37.4126	128.919	Sugar attractant trap
221	2020	37.4182	128.524	Sugar attractant trap
222	2020	37.425	128.529	Sugar attractant trap
223	2020	37.4263	128.565	Sugar attractant trap
224	2020	37.4295	128.519	Sugar attractant trap
225	2020	37.4394	128.526	Sugar attractant trap
226	2020	37.4708	126.598	Sugar attractant trap
227	2020	37.4709	126.598	Sugar attractant trap
228	2020	37.471	126.598	Sugar attractant trap
229	2020	37.4712	126.597	Sugar attractant trap
230	2020	37.4713	126.597	Sugar attractant trap
231	2020	37.5139	128.305	Sugar attractant trap
232	2020	37.5245	128.309	Sugar attractant trap
233	2020	37.5328	128.307	Sugar attractant trap
234	2020	37.5331	128.307	Sugar attractant trap
235	2020	37.5353	128.975	Sugar attractant trap
236	2020	37.5371	128.317	Sugar attractant trap
237	2020	37.5413	128.965	Sugar attractant trap
238	2020	37.5414	128.965	Sugar attractant trap
239	2020	37.5419	128.964	Sugar attractant trap
240	2020	37.5422	128.964	Sugar attractant trap
241	2020	37.5434	128.321	Sugar attractant trap
242	2020	37.5568	128.569	Sugar attractant trap
243	2020	37.5643	128.581	Sugar attractant trap
244	2020	37.5716	128.586	Sugar attractant trap
245	2020	37.5718	128.586	Sugar attractant trap
246	2020	37.5724	128.587	Sugar attractant trap
247	2020	37.5727	128.588	Sugar attractant trap
248	2020	37.5977	128.581	Sugar attractant trap
249	2020	37.7155	126.414	Sugar attractant trap
250	2020	37.7156	126.415	Sugar attractant trap
251	2020	37.7156	126.415	Sugar attractant trap
252	2020	37.716	126.413	Sugar attractant trap
253	2020	37.7392	127.161	Sugar attractant trap
254	2020	37.7412	127.16	Sugar attractant trap
255	2020	37.7431	127.157	Sugar attractant trap
256	2020	37.7439	127.156	Sugar attractant trap
257	2020	37.7451	127.151	Sugar attractant trap
258	2020	37.7485	127.164	Sugar attractant trap
259	2020	37.75	126.939	Sugar attractant trap
260	2020	37.7502	126.939	Sugar attractant trap
261	2020	37.7504	126.94	Sugar attractant trap
262	2020	37.7506	127.143	Sugar attractant trap
263	2020	37.7507	126.94	Sugar attractant trap
264	2020	37.7509	127.151	Sugar attractant trap
265	2020	37.7524	127.151	Sugar attractant trap
266	2020	37.7534	127.151	Sugar attractant trap
267	2020	37.7552	127.153	Sugar attractant trap
268	2020	37.7553	127.153	Sugar attractant trap
269	2020	37.7554	127.154	Sugar attractant trap
270	2020	37.7589	127.153	Sugar attractant trap
271	2020	37.7589	127.162	Sugar attractant trap
272	2020	37.7595	127.153	Sugar attractant trap
273	2020	37.7601	127.155	Sugar attractant trap
274	2020	37.7655	127.149	Sugar attractant trap
275	2020	37.8516	128.423	Sugar attractant trap
276	2020	37.8612	128.423	Sugar attractant trap
277	2020	37.8715	128.427	Sugar attractant trap
278	2020	37.8727	128.428	Sugar attractant trap
279	2020	37.8738	128.428	Sugar attractant trap
280	2020	37.9092	126.883	Sugar attractant trap
281	2020	37.9102	126.883	Sugar attractant trap
282	2020	37.9104	126.883	Sugar attractant trap
283	2020	37.9107	126.883	Sugar attractant trap
284	2020	38.0515	128.262	Sugar attractant trap
285	2020	38.0543	128.272	Sugar attractant trap
286	2020	38.0639	128.287	Sugar attractant trap
287	2020	38.0669	128.297	Sugar attractant trap
288	2020	38.0685	128.299	Sugar attractant trap
289	2020	38.1422	127.571	Sugar attractant trap
290	2020	38.1422	127.606	Sugar attractant trap
291	2020	38.1427	127.606	Sugar attractant trap
292	2020	38.1445	127.558	Sugar attractant trap
293	2020	38.1966	127.394	Sugar attractant trap
294	2020	38.1971	127.392	Sugar attractant trap
295	2020	38.1971	127.393	Sugar attractant trap
296	2020	38.2227	127.974	Sugar attractant trap
297	2020	38.2233	127.974	Sugar attractant trap
298	2020	38.2233	127.975	Sugar attractant trap
299	2020	38.2235	127.974	Sugar attractant trap
300	2020	38.2514	128.112	Sugar attractant trap
301	2020	38.2526	128.112	Sugar attractant trap
302	2020	38.2656	128.346	Sugar attractant trap
303	2020	38.2658	128.343	Sugar attractant trap
304	2020	38.2663	128.345	Sugar attractant trap
305	2020	38.2663	129.452	Sugar attractant trap
306	2020	38.2669	128.334	Sugar attractant trap
307	2020	38.354	128.444	Sugar attractant trap
308	2020	38.3541	128.444	Sugar attractant trap
309	2020	38.3542	128.443	Sugar attractant trap
310	2020	38.3543	128.444	Sugar attractant trap
311	2021	33.3035	126.268	Sugar attractant trap
312	2021	33.3102	126.569	Sugar attractant trap
313	2021	33.3109	126.572	Sugar attractant trap
314	2021	33.3114	126.575	Sugar attractant trap
315	2021	33.3131	126.575	Sugar attractant trap
316	2021	33.3142	126.576	Sugar attractant trap
317	2021	33.326	126.289	Sugar attractant trap
318	2021	33.3347	126.658	Sugar attractant trap
319	2021	33.336	126.658	Sugar attractant trap
320	2021	33.3373	126.658	Sugar attractant trap
321	2021	36.2672	127.474	Sugar attractant trap
322	2021	36.2675	127.474	Sugar attractant trap
323	2021	36.2676	127.475	Sugar attractant trap
324	2021	36.2769	127.444	Sugar attractant trap
325	2021	36.2771	127.444	Sugar attractant trap
326	2021	36.2773	127.444	Sugar attractant trap
327	2021	36.2849	126.966	Sugar attractant trap
328	2021	36.285	126.965	Sugar attractant trap
329	2021	36.2852	126.964	Sugar attractant trap
330	2021	36.4647	126.672	Sugar attractant trap
331	2021	36.4654	126.676	Sugar attractant trap
332	2021	36.5467	127.069	Sugar attractant trap
333	2021	36.5476	127.069	Sugar attractant trap
334	2021	36.5477	127.069	Sugar attractant trap
335	2021	36.6561	127.781	Sugar attractant trap
336	2021	36.6562	127.782	Sugar attractant trap
337	2021	36.6563	127.782	Sugar attractant trap
338	2021	36.7028	126.409	Sugar attractant trap
339	2021	36.7032	126.411	Sugar attractant trap
340	2021	36.7039	126.409	Sugar attractant trap
341	2021	36.7922	127.669	Sugar attractant trap
342	2021	36.7929	127.669	Sugar attractant trap
343	2021	36.8179	126.362	Sugar attractant trap
344	2021	36.8197	126.361	Sugar attractant trap
345	2021	36.8201	126.361	Sugar attractant trap
346	2021	36.8873	127.999	Sugar attractant trap
347	2021	36.8875	128	Sugar attractant trap
348	2021	36.8878	128.001	Sugar attractant trap
349	2021	36.9702	126.875	Sugar attractant trap
350	2021	36.9705	126.875	Sugar attractant trap
351	2021	36.9708	126.875	Sugar attractant trap
352	2021	36.971	126.875	Sugar attractant trap
353	2021	36.9715	126.875	Sugar attractant trap
354	2021	37.4708	126.598	Sugar attractant trap
355	2021	37.4709	126.598	Sugar attractant trap
356	2021	37.471	126.598	Sugar attractant trap
357	2021	37.4712	126.597	Sugar attractant trap
358	2021	37.4713	126.597	Sugar attractant trap
359	2021	37.7154	126.414	Sugar attractant trap
360	2021	37.7156	126.414	Sugar attractant trap
361	2021	37.7156	126.415	Sugar attractant trap
362	2021	37.7159	126.413	Sugar attractant trap
363	2021	37.734	127.16	Sugar attractant trap
364	2021	37.7371	127.162	Sugar attractant trap
365	2021	37.7421	127.148	Sugar attractant trap
366	2021	37.743	127.16	Sugar attractant trap
367	2021	37.7436	127.146	Sugar attractant trap
368	2021	37.7439	127.146	Sugar attractant trap
369	2021	37.747	127.144	Sugar attractant trap
370	2021	37.7471	127.15	Sugar attractant trap
371	2021	37.75	126.939	Sugar attractant trap
372	2021	37.7502	126.939	Sugar attractant trap
373	2021	37.7503	127.144	Sugar attractant trap
374	2021	37.7504	126.94	Sugar attractant trap
375	2021	37.7506	126.94	Sugar attractant trap
376	2021	37.7525	127.151	Sugar attractant trap
377	2021	37.7527	128.535	Sugar attractant trap
378	2021	37.7541	127.15	Sugar attractant trap
379	2021	37.7551	127.153	Sugar attractant trap
380	2021	37.7579	127.153	Sugar attractant trap
381	2021	37.761	127.156	Sugar attractant trap
382	2021	37.7625	127.157	Sugar attractant trap
383	2021	37.9092	126.883	Sugar attractant trap
384	2021	37.9102	126.883	Sugar attractant trap
385	2021	37.9105	126.883	Sugar attractant trap
386	2021	37.9106	126.883	Sugar attractant trap
387	2021	38.1424	127.606	Sugar attractant trap
388	2021	38.143	127.602	Sugar attractant trap
389	2021	38.1434	127.591	Sugar attractant trap
390	2021	38.1971	127.393	Sugar attractant trap
391	2021	38.1972	127.394	Sugar attractant trap
392	2021	38.2226	127.974	Sugar attractant trap
393	2021	38.223	127.975	Sugar attractant trap
394	2021	38.2234	127.975	Sugar attractant trap
395	2021	38.2514	128.112	Sugar attractant trap
396	2021	38.2526	128.112	Sugar attractant trap
397	2021	38.2663	128.346	Sugar attractant trap
398	2021	38.267	128.334	Sugar attractant trap
399	2021	38.2677	128.343	Sugar attractant trap
400	2021	38.3542	128.443	Sugar attractant trap
401	2021	38.3544	128.441	Sugar attractant trap
402	2021	38.3546	128.44	Sugar attractant trap
403	2021	38.3547	128.439	Sugar attractant trap
404	2022	33.3099	126.567	Sugar attractant trap
405	2022	33.3105	126.57	Sugar attractant trap
406	2022	33.3114	126.575	Sugar attractant trap
407	2022	33.3131	126.575	Sugar attractant trap
408	2022	33.3143	126.576	Sugar attractant trap
409	2022	33.3338	126.658	Sugar attractant trap
410	2022	33.3339	126.659	Sugar attractant trap
411	2022	33.3347	126.658	Sugar attractant trap
412	2022	33.3359	126.658	Sugar attractant trap
413	2022	33.3373	126.659	Sugar attractant trap
414	2022	33.5225	126.711	Sugar attractant trap
415	2022	34.8569	127.849	Sugar attractant trap
416	2022	34.8592	127.851	Sugar attractant trap
417	2022	34.8612	127.844	Sugar attractant trap
418	2022	35.0546	128.222	Sugar attractant trap
419	2022	35.0561	128.213	Sugar attractant trap
420	2022	35.0561	128.22	Sugar attractant trap
421	2022	35.1619	128.425	Sugar attractant trap
422	2022	35.1632	128.424	Sugar attractant trap
423	2022	35.1648	128.424	Sugar attractant trap
424	2022	35.4535	129.015	Sugar attractant trap
425	2022	35.4552	129.259	Sugar attractant trap
426	2022	35.4562	129.26	Sugar attractant trap
427	2022	35.4578	129.02	Sugar attractant trap
428	2022	35.4589	129.264	Sugar attractant trap
429	2022	35.4591	129.021	Sugar attractant trap
430	2022	35.5179	128.278	Sugar attractant trap
431	2022	35.5182	128.278	Sugar attractant trap
432	2022	35.5193	128.279	Sugar attractant trap
433	2022	35.5668	128.418	Sugar attractant trap
434	2022	35.5671	128.418	Sugar attractant trap
435	2022	35.5673	128.418	Sugar attractant trap
436	2022	35.5673	128.418	Sugar attractant trap
437	2022	35.6688	128.083	Sugar attractant trap
438	2022	35.6712	128.081	Sugar attractant trap
439	2022	35.6723	128.071	Sugar attractant trap
440	2022	35.7764	129.024	Sugar attractant trap
441	2022	35.7766	129.027	Sugar attractant trap
442	2022	35.779	129.024	Sugar attractant trap
443	2022	35.8226	129.368	Sugar attractant trap
444	2022	35.824	129.368	Sugar attractant trap
445	2022	35.8262	129.368	Sugar attractant trap
446	2022	35.8502	128.536	Sugar attractant trap
447	2022	35.8534	128.54	Sugar attractant trap
448	2022	35.8535	128.54	Sugar attractant trap
449	2022	35.856	128.546	Sugar attractant trap
450	2022	36.0889	128.975	Sugar attractant trap
451	2022	36.0895	128.97	Sugar attractant trap
452	2022	36.0909	128.967	Sugar attractant trap
453	2022	36.1648	129	Sugar attractant trap
454	2022	36.166	128.992	Sugar attractant trap
455	2022	36.1689	129	Sugar attractant trap
456	2022	36.2086	129.262	Sugar attractant trap
457	2022	36.2184	129.255	Sugar attractant trap
458	2022	36.222	129.245	Sugar attractant trap
459	2022	36.393	129.331	Sugar attractant trap
460	2022	36.3957	129.329	Sugar attractant trap
461	2022	36.3971	129.333	Sugar attractant trap
462	2022	36.4881	128.734	Sugar attractant trap
463	2022	36.4884	128.747	Sugar attractant trap
464	2022	36.4891	128.731	Sugar attractant trap
465	2022	36.5436	128.984	Sugar attractant trap
466	2022	36.5447	128.983	Sugar attractant trap
467	2022	36.5447	128.986	Sugar attractant trap
468	2022	36.6179	128.14	Sugar attractant trap
469	2022	36.62	128.14	Sugar attractant trap
470	2022	36.6228	128.195	Sugar attractant trap
471	2022	36.9146	129.241	Sugar attractant trap
472	2022	36.9171	129.238	Sugar attractant trap
473	2022	36.9209	129.242	Sugar attractant trap
474	2022	36.9692	126.848	Sugar attractant trap
475	2022	36.9702	126.875	Sugar attractant trap
476	2022	36.9705	126.848	Sugar attractant trap
477	2022	36.9711	126.875	Sugar attractant trap
478	2022	36.9715	126.875	Sugar attractant trap
479	2022	36.999	129.21	Sugar attractant trap
480	2022	37.0018	129.201	Sugar attractant trap
481	2022	37.0044	129.211	Sugar attractant trap
482	2022	37.3831	126.428	Sugar attractant trap
483	2022	37.3833	126.429	Sugar attractant trap
484	2022	37.3969	126.411	Sugar attractant trap
485	2022	37.3981	126.411	Sugar attractant trap
486	2022	37.4029	126.408	Sugar attractant trap
487	2022	37.4709	126.598	Sugar attractant trap
488	2022	37.471	126.598	Sugar attractant trap
489	2022	37.471	126.598	Sugar attractant trap
490	2022	37.4713	126.597	Sugar attractant trap
491	2022	37.4714	126.597	Sugar attractant trap
492	2022	37.7155	126.414	Sugar attractant trap
493	2022	37.7156	126.414	Sugar attractant trap
494	2022	37.716	126.413	Sugar attractant trap
495	2022	37.7335	127.16	Sugar attractant trap
496	2022	37.7408	127.16	Sugar attractant trap
497	2022	37.7421	127.148	Sugar attractant trap
498	2022	37.7435	127.147	Sugar attractant trap
499	2022	37.7436	127.159	Sugar attractant trap
500	2022	37.7446	127.145	Sugar attractant trap
501	2022	37.7451	127.152	Sugar attractant trap
502	2022	37.7492	127.151	Sugar attractant trap
503	2022	37.75	126.938	Sugar attractant trap
504	2022	37.7502	126.939	Sugar attractant trap
505	2022	37.7503	126.94	Sugar attractant trap
506	2022	37.7504	127.144	Sugar attractant trap
507	2022	37.7507	126.939	Sugar attractant trap
508	2022	37.7518	127.151	Sugar attractant trap
509	2022	37.7528	127.147	Sugar attractant trap
510	2022	37.7551	127.153	Sugar attractant trap
511	2022	37.7558	127.158	Sugar attractant trap
512	2022	37.7567	127.163	Sugar attractant trap
513	2022	37.7579	127.153	Sugar attractant trap
514	2022	37.761	127.156	Sugar attractant trap
515	2022	37.9094	126.883	Sugar attractant trap
516	2022	37.9101	126.883	Sugar attractant trap
517	2022	37.9105	126.883	Sugar attractant trap
518	2022	37.9107	126.883	Sugar attractant trap
519	2022	38.1424	127.606	Sugar attractant trap
520	2022	38.1427	127.606	Sugar attractant trap
521	2022	38.1431	127.599	Sugar attractant trap
522	2022	38.1435	127.591	Sugar attractant trap
523	2022	38.1969	127.393	Sugar attractant trap
524	2022	38.1989	127.397	Sugar attractant trap
525	2022	38.1997	127.399	Sugar attractant trap
526	2022	38.2272	127.981	Sugar attractant trap
527	2022	38.2272	127.982	Sugar attractant trap
528	2022	38.2272	127.982	Sugar attractant trap
529	2022	38.2274	127.981	Sugar attractant trap
530	2022	38.2514	128.112	Sugar attractant trap
531	2022	38.2523	128.112	Sugar attractant trap
532	2022	38.2636	128.363	Sugar attractant trap
533	2022	38.2638	128.363	Sugar attractant trap
534	2022	38.2644	128.363	Sugar attractant trap
535	2022	38.2645	128.363	Sugar attractant trap
536	2022	38.3544	128.441	Sugar attractant trap
537	2022	38.3545	128.44	Sugar attractant trap
538	2022	38.3547	128.439	Sugar attractant trap
539	2022	38.3551	128.437	Sugar attractant trap
540	2023	33.31	126.567	Sugar attractant trap
541	2023	33.3105	126.57	Sugar attractant trap
542	2023	33.3114	126.575	Sugar attractant trap
543	2023	33.3143	126.576	Sugar attractant trap
544	2023	33.3337	126.658	Sugar attractant trap
545	2023	33.3338	126.659	Sugar attractant trap
546	2023	33.3347	126.658	Sugar attractant trap
547	2023	33.3359	126.658	Sugar attractant trap
548	2023	33.3359	126.659	Sugar attractant trap
549	2023	33.3372	126.659	Sugar attractant trap
550	2023	34.4617	126.324	Sugar attractant trap
551	2023	34.465	126.312	Sugar attractant trap
552	2023	34.4712	126.328	Sugar attractant trap
553	2023	34.4843	126.651	Sugar attractant trap
554	2023	34.4954	126.617	Sugar attractant trap
555	2023	34.5004	126.633	Sugar attractant trap
556	2023	34.5314	127.299	Sugar attractant trap
557	2023	34.5368	127.288	Sugar attractant trap
558	2023	34.5396	127.275	Sugar attractant trap
559	2023	34.6807	126.318	Sugar attractant trap
560	2023	34.689	126.302	Sugar attractant trap
561	2023	34.6997	126.289	Sugar attractant trap
562	2023	34.7221	126.865	Sugar attractant trap
563	2023	34.7258	126.874	Sugar attractant trap
564	2023	34.7348	126.888	Sugar attractant trap
565	2023	34.8341	126.083	Sugar attractant trap
566	2023	34.8391	126.082	Sugar attractant trap
567	2023	34.8419	127.574	Sugar attractant trap
568	2023	34.8438	127.24	Sugar attractant trap
569	2023	34.8469	127.225	Sugar attractant trap
570	2023	34.8494	127.577	Sugar attractant trap
571	2023	34.86	127.585	Sugar attractant trap
572	2023	35.0043	127.591	Sugar attractant trap
573	2023	35.0489	127.577	Sugar attractant trap
574	2023	35.0719	127.537	Sugar attractant trap
575	2023	35.1756	126.528	Sugar attractant trap
576	2023	35.1759	126.575	Sugar attractant trap
577	2023	35.1778	126.538	Sugar attractant trap
578	2023	35.1978	126.724	Sugar attractant trap
579	2023	35.1988	126.709	Sugar attractant trap
580	2023	35.2011	126.73	Sugar attractant trap
581	2023	35.2166	127.207	Sugar attractant trap
582	2023	35.2223	127.2	Sugar attractant trap
583	2023	35.225	127.212	Sugar attractant trap
584	2023	35.3206	126.869	Sugar attractant trap
585	2023	35.3303	126.87	Sugar attractant trap
586	2023	35.3349	126.866	Sugar attractant trap
587	2023	35.4201	127.295	Sugar attractant trap
588	2023	35.4286	127.302	Sugar attractant trap
589	2023	35.4356	127.304	Sugar attractant trap
590	2023	35.498	126.558	Sugar attractant trap
591	2023	35.5083	126.563	Sugar attractant trap
592	2023	35.5155	126.556	Sugar attractant trap
593	2023	35.5193	127.572	Sugar attractant trap
594	2023	35.5216	127.561	Sugar attractant trap
595	2023	35.5368	127.533	Sugar attractant trap
596	2023	35.7567	127.569	Sugar attractant trap
597	2023	35.7631	127.568	Sugar attractant trap
598	2023	35.7786	127.562	Sugar attractant trap
599	2023	35.8207	126.46	Sugar attractant trap
600	2023	35.8226	126.448	Sugar attractant trap
601	2023	35.84	127.252	Sugar attractant trap
602	2023	35.8811	126.055	Sugar attractant trap
603	2023	35.8894	127.34	Sugar attractant trap
604	2023	35.8974	127.34	Sugar attractant trap
605	2023	35.9702	126.862	Sugar attractant trap
606	2023	35.9702	126.862	Sugar attractant trap
607	2023	35.9806	126.865	Sugar attractant trap
608	2023	36.9693	126.848	Sugar attractant trap
609	2023	36.9702	126.875	Sugar attractant trap
610	2023	36.9705	126.848	Sugar attractant trap
611	2023	36.9711	126.875	Sugar attractant trap
612	2023	36.9716	126.875	Sugar attractant trap
613	2023	37.3832	126.428	Sugar attractant trap
614	2023	37.3833	126.429	Sugar attractant trap
615	2023	37.3969	126.411	Sugar attractant trap
616	2023	37.3981	126.411	Sugar attractant trap
617	2023	37.4029	126.408	Sugar attractant trap
618	2023	37.4029	126.408	Sugar attractant trap
619	2023	37.471	126.598	Sugar attractant trap
620	2023	37.471	126.598	Sugar attractant trap
621	2023	37.471	126.598	Sugar attractant trap
622	2023	37.4712	126.598	Sugar attractant trap
623	2023	37.4713	126.597	Sugar attractant trap
624	2023	37.7154	126.414	Sugar attractant trap
625	2023	37.7156	126.415	Sugar attractant trap
626	2023	37.7157	126.414	Sugar attractant trap
627	2023	37.716	126.413	Sugar attractant trap
628	2023	37.7392	127.162	Sugar attractant trap
629	2023	37.7421	127.148	Sugar attractant trap
630	2023	37.7425	127.159	Sugar attractant trap
631	2023	37.7432	127.157	Sugar attractant trap
632	2023	37.7446	127.145	Sugar attractant trap
633	2023	37.7446	127.144	Sugar attractant trap
634	2023	37.7451	127.152	Sugar attractant trap
635	2023	37.7471	127.144	Sugar attractant trap
636	2023	37.7481	127.149	Sugar attractant trap
637	2023	37.7487	127.149	Sugar attractant trap
638	2023	37.7487	127.149	Sugar attractant trap
639	2023	37.75	126.939	Sugar attractant trap
640	2023	37.7503	126.939	Sugar attractant trap
641	2023	37.7503	127.144	Sugar attractant trap
642	2023	37.7503	126.94	Sugar attractant trap
643	2023	37.7503	126.94	Sugar attractant trap
644	2023	37.7504	126.94	Sugar attractant trap
645	2023	37.7507	127.143	Sugar attractant trap
646	2023	37.7523	127.151	Sugar attractant trap
647	2023	37.7527	127.147	Sugar attractant trap
648	2023	37.7527	127.153	Sugar attractant trap
649	2023	37.7552	127.153	Sugar attractant trap
650	2023	37.7599	127.157	Sugar attractant trap
651	2023	37.7617	127.156	Sugar attractant trap
652	2023	37.9096	126.883	Sugar attractant trap
653	2023	37.9103	126.883	Sugar attractant trap
654	2023	37.9105	126.883	Sugar attractant trap
655	2023	37.9107	126.883	Sugar attractant trap
656	2023	38.1424	127.606	Sugar attractant trap
657	2023	38.1427	127.606	Sugar attractant trap
658	2023	38.1434	127.591	Sugar attractant trap
659	2023	38.1439	127.597	Sugar attractant trap
660	2023	38.1967	127.393	Sugar attractant trap
661	2023	38.197	127.393	Sugar attractant trap
662	2023	38.199	127.397	Sugar attractant trap
663	2023	38.1998	127.399	Sugar attractant trap
664	2023	38.227	127.982	Sugar attractant trap
665	2023	38.2271	127.981	Sugar attractant trap
666	2023	38.2272	127.982	Sugar attractant trap
667	2023	38.2274	127.981	Sugar attractant trap
668	2023	38.2516	128.113	Sugar attractant trap
669	2023	38.2524	128.112	Sugar attractant trap
670	2023	38.2637	128.363	Sugar attractant trap
671	2023	38.2637	128.363	Sugar attractant trap
672	2023	38.2644	128.363	Sugar attractant trap
673	2023	38.2645	128.363	Sugar attractant trap
674	2023	38.3544	128.441	Sugar attractant trap
675	2023	38.3545	128.44	Sugar attractant trap
676	2023	38.3546	128.439	Sugar attractant trap
677	2023	38.355	128.437	Sugar attractant trap
